# Supplementary material for: Evidence for Dicot Plants as Alternative Hosts of Banana Bunchy Top Virus and Its Alphasatellites in South-East Asia
Source: Pathogens. 2023 Oct 28;12(11):1289. doi: 10.3390/pathogens12111289 (PMC10675457; doi:10.3390/pathogens12111289)
Supplement: Supplementary file 1 [file pathogens-12-01289-s001.zip]

Archive with 5 entries (5 files):
- Suppementary Figure S3.pdf
- Supplementary Dataset S1.pdf
- Supplementary Figure S1.pdf
- Supplementary Figure S2.pdf
- Supplementary Figure S4.pdf
